# Supplementary material for: Antibodies to Bordetella pertussis antigens in maternal and cord blood pairs: a Thai cohort study
Source: PeerJ. 2017 Nov 23;5:e4043. doi: 10.7717/peerj.4043 (PMC5702505; doi:10.7717/peerj.4043)
Supplement: Table S1 — This table also showed the date of maternal sera collection, the GA at sample collection, the GA at delivery and the date of delivery of individual pregnant women participating in this study. Values below LLOQ were calculated as half of LLOQ. [file peerj-05-4043-s001.xlsx]

## Sheet: Sheet1
Mother code	Date of maternal blood collection (dd-mo-yy)	GA at sample collection (weeks)	Date of delivery (dd-mo-yy)	GA at delivery (weeks)	anti-PT maternal sera (IU/ml)	anti-PT cord sera (IU/ml)	anti-FHA maternal sera (IU/ml)	anti-FHA cord sera (IU/ml)	anti-PRN maternal sera (IU/ml)	anti-PRN cord sera (IU/ml)
MTT001	2011-11-10	18	2012-03-18	37	10.28	12.178	30.269	16.245	2.5	2.5
MTT002	2011-11-10	8	2012-05-29	37	2.5	2.5	6.478	7.53	2.5	2.5
MTT003	2011-11-11	12	2012-04-24	36	2.5	2.5	12.533	10.866	2.5	2.5
MTT004	2011-11-11	10	2012-06-01	39	2.5	2.5	12.711	11.281	7.428	9.518
MTT005	2011-11-11	9	2012-05-27	38	5.901	5.776	12.533	10.502	2.5	2.5
MTT006	2011-11-11	10	2012-05-24	38	2.5	2.5	17.525	23.38	10.703	22.593
MTT007	2011-11-14	9	2012-05-24	37	2.5	2.5	2.5	2.5	2.5	2.5
MTT008	2011-11-14	13	2012-05-03	38	2.5	2.5	8.319	7.973	2.5	2.5
MTT009	2011-11-14	8	2012-06-12	39	18.761	16.137	16.694	11.775	16.045	12.563
MTT010	2011-11-14	13	2012-04-24	37	2.5	5.239	43.242	26.464	17.761	16.361
MTT011	2011-11-16	8	2012-06-11	38	31.548	10.466	31.803	19.848	2.5	2.5
MTT012	2011-11-16	18	2012-04-04	38	2.5	2.5	9.485	12.035	6.68	30.579
MTT013	2011-11-16	9	2012-06-13	39	2.5	2.5	13.366	13.206	2.5	2.5
MTT014	2011-11-17	6	2012-06-28	38	20.894	22.366	52.885	46.016	2.5	2.5
MTT015	2011-11-17	8	2012-06-14	38	6.384	2.5	14.393	8.289	2.5	2.5
MTT016	2011-11-17	16	2012-04-20	39	8.183	7.195	16.694	18.701	2.5	2.5
MTT017	2011-11-18	10	2012-06-10	40	5.191	7.275	36.647	29.878	2.5	2.5
MTT018	2011-11-18	5	2012-07-12	38	2.5	2.5	13.546	10.099	2.5	2.5
MTT019	2011-11-18	9	2012-06-09	39	2.5	2.5	8.319	8.014	2.5	2.5
MTT020	2011-11-18	9	2012-05-27	37	2.5	2.5	38.166	39.128	2.5	2.5
MTT021	2011-11-18	9	2012-05-31	37	2.5	2.5	2.5	2.5	8.645	10.721
MTT022	2011-11-21	8	2012-06-22	39	2.5	2.5	7.881	8.259	2.5	2.5
MTT023	2011-11-21	19	2012-03-25	37	5.287	2.5	36.206	40.198	17.126	28.782
MTT024	2011-11-21	13	2012-04-11	34	2.5	12.685	2.5	2.5	2.5	2.5
MTT025	2011-11-21	5	2012-07-06	38	2.5	2.5	2.5	2.5	2.5	2.5
MTT026	2011-11-22	16	2012-05-03	40	21.622	17.119	31.071	54.524	2.5	2.5
MTT027	2011-11-23	10	2012-06-13	39	2.5	2.5	19.091	16.025	2.5	2.5
MTT028	2011-11-24	8	2012-06-12	37	2.5	2.5	6.265	6.6	2.5	2.5
MTT029	2011-11-24	10	2012-06-17	40	2.5	13.132	6.052	19.845	2.5	2.5
MTT030	2011-11-24	6	2012-07-01	38	2.5	2.5	2.5	2.5	2.5	2.5
MTT031	2011-11-24	9	2012-06-14	38	13.272	13.943	51.218	53.515	2.5	2.5
MTT032	2011-11-24	10	2012-06-10	39	6.254	2.5	14.332	8.549	2.5	2.5
MTT033	2011-11-25	11	2012-06-08	39	2.5	2.5	6.96	6.068	2.5	2.5
MTT034	2011-11-28	7	2012-06-27	38	2.5	2.5	9.149	6.595	2.5	2.5
MTT035	2011-11-28	15	2012-05-07	37	2.5	2.5	8.595	7.69	2.5	2.5
MTT036	2011-11-28	7	2012-07-16	40	2.5	2.5	8.982	8.801	2.5	2.5
MTT037	2011-11-28	6	2012-07-03	38	8.467	2.5	7.014	6.71	10.825	9.201
MTT038	2011-11-28	6	2012-07-18	37	2.5	2.5	40	26.61	12.048	10.791
MTT039	2011-11-28	12	2012-05-22	38	2.5	2.5	28.694	32.818	9.73	16.624
MTT040	2011-11-29	10	2012-07-03	37	10.423	11.714	16.568	15.699	2.5	2.5
MTT041	2011-11-29	10	2012-05-28	36	10.717	12.346	12.297	13.157	2.5	2.5
MTT042	2011-11-29	6	2012-07-11	38	2.5	2.5	6.638	26.464	2.5	2.5
MTT043	2011-11-29	8	2012-06-27	39	148.108	120.081	34.221	21.219	387.361	297.711
MTT044	2011-11-29	7	2012-06-26	37	15.112	14.631	36.647	26.101	2.5	2.5
MTT045	2011-11-29	12	2012-05-18	37	13.658	9.399	57.651	48.484	9.361	13.626
MTT046	2011-11-30	8	2012-06-29	39	2.5	2.5	2.5	2.5	2.5	2.5
MTT047	2011-11-30	6	2012-07-08	37	2.5	2.5	5.104	5.34	2.5	2.5
MTT048	2011-12-01	24	2012-03-08	38	10.423	10.167	7.446	8.843	2.5	2.5
MTT049	2011-12-01	15	2012-05-21	40	6.079	8.005	5.104	8.383	2.5	2.5
MTT050	2011-12-01	9	2012-07-04	40	22.079	21.107	72.051	69.672	6.727	11.788
MTT051	2011-12-01	6	2012-07-25	38	37.216	34.971	174.181	199.002	57.817	77.131
MTT052	2011-12-02	19	2012-04-26	40	15.313	15.392	6.692	6.941	2.5	2.5
MTT053	2011-12-02	14	2012-05-20	39	2.5	2.5	6.265	6.481	40.248	15.575
MTT054	2011-12-06	6	2012-07-16	38	6.079	8.005	17.461	18.113	35.08	46.632
MTT055	2011-12-06	6	2012-07-12	38	5.512	6.41	31.558	41.999	10.02	19.242
MTT056	2011-12-07	6	2012-07-11	37	2.5	2.5	17.913	10.233	6.401	2.5
MTT057	2011-12-07	6	2012-07-11	38	2.5	2.5	19.823	19.238	43.029	18.152
MTT058	2011-12-07	5	2012-07-21	37	32.572	43.827	41.126	46.567	12.439	18.268
MTT059	2011-12-07	10	2012-06-17	38	2.5	2.5	10.105	8.136	2.5	2.5
MTT060	2011-12-07	13	2012-06-06	39	9.086	12.761	94.436	78.176	6.107	5.659
MTT061	2011-12-07	10	2012-05-25	35	2.5	2.5	9.038	6.941	8.193	9.412
MTT062	2011-12-08	17	2012-04-17	36	2.5	2.5	2.5	2.5	2.5	2.5
MTT063	2011-12-08	6	2012-07-14	38	5.682	5.488	24.418	15.807	2.5	2.5
MTT064	2011-12-08	8	2012-07-04	38	2.5	2.5	7.446	5.737	2.5	2.5
MTT065	2011-12-08	5	2012-04-18	23	2.5	2.5	20.429	8.759	2.5	2.5
MTT066	2011-12-08	8	2012-07-06	39	2.5	2.5	16.189	13.157	2.5	2.5
MTT067	2011-12-08	14	2012-05-15	37	5.805	5.107	2.5	5.448	2.5	2.5
MTT068	2011-12-09	12	2012-06-09	39	2.5	2.5	5.104	5.304	14.356	14.576
MTT069	2011-12-09	13	2012-05-18	37	201.511	105.743	461.045	375.396	434.893	361.53
MTT070	2011-12-09	7	2012-07-20	39	107.886	79.808	53.563	34.188	34.015	29.062
MTT071	2011-12-13	7	2012-07-19	39	2.5	2.5	11.596	16.19	2.5	2.5
MTT072	2011-12-13	18	2012-04-11	36	2.5	2.5	2.5	2.5	2.5	2.5
MTT073	2011-12-14	8	2012-07-16	39	2.5	2.5	2.5	2.5	2.5	2.5
MTT074	2011-12-14	10	2012-06-27	38	2.5	2.5	10.617	10.143	2.5	2.5
MTT075	2011-12-15	9	2012-07-12	39	2.5	2.5	81.274	105.116	2.5	6.588
MTT076	2011-12-15	6	2012-07-15	37	9.852	10.072	34.733	21.219	2.5	2.5
MTT077	2011-12-16	22	2012-04-09	39	12.548	10.552	2.5	2.5	2.5	2.5
MTT078	2011-12-16	5	2012-07-08	34	31.864	17.149	15.938	10.592	2.5	2.5
MTT079	2011-12-16	7	2012-07-15	38	2.5	2.5	2.5	6.105	2.5	2.5
MTT080	2011-12-16	7	2012-07-13	38	29.628	52.057	32.543	28.403	2.5	2.5
MTT081	2011-12-16	8	2012-07-05	37	2.5	2.5	30.189	22.845	10.373	9.977
MTT082	2011-12-19	8	2012-04-20	26	10.167	2.5	30.669	13.256	73.469	34.838
MTT083	2012-01-05	28	2012-03-22	39	2.5	2.5	7.663	9.14	2.5	2.5
MTT084	2012-01-09	12	2012-06-11	34	2.5	2.5	2.5	2.5	2.5	2.5
MTT085	2012-01-20	27	2012-04-01	38	6.206	5.682	17.14	16.41	2.5	2.5
MTT086	2012-01-27	29	2012-04-10	40	2.5	2.5	2.5	2.5	5.226	9.166
MTT087	2012-03-13	28	2012-05-15	37	2.5	2.5	2.5	5.127	2.5	2.5
MTT088	2011-11-16	12	2012-06-25	40	6.051	8.667	49.02	43.759	2.5	2.5
MTT089	2012-03-09	22	2012-06-29	38	7.738	7.766	44.39	61.375	8.332	12.433
MTT090	2012-03-20	24	2012-06-26	38	2.5	2.5	2.5	2.5	2.5	2.5
